# Supplementary material for: Copper Chalcogenide–Copper Tetrahedrite Composites—A New Concept for Stable Thermoelectric Materials Based on the Chalcogenide System
Source: Materials (Basel). 2021 May 18;14(10):2635. doi: 10.3390/ma14102635 (PMC8157852; doi:10.3390/ma14102635)
Supplement: Supplementary file 1 [file materials-14-02635-s001.zip]

Archive with 1 entries (1 files):
- materials-1201772-supplementary.pdf
